# Supplementary material for: Gastrointestinal Parasites in Non-Human Primates in Zoological Gardens in Northern Italy
Source: Animals (Basel). 2024 Sep 7;14(17):2607. doi: 10.3390/ani14172607 (PMC11394357; doi:10.3390/ani14172607)
Supplement: Supplementary file 1 [file animals-14-02607-s001.zip]

Archive with 1 entries (1 files):
- animals-3170860-supplementary.pdf
